# Supplementary material for: Bisulfite probing reveals DNA structural intricacies
Source: Nucleic Acids Res. 2023 Mar 7;51(7):3261–9. doi: 10.1093/nar/gkad115 (PMC10123088; doi:10.1093/nar/gkad115)
Supplement: gkad115_Supplemental_Files [file gkad115_supplemental_files.zip]

Archive with 7 entries (7 files):
- Supplementary_figures.pdf
- Supplementary_table_legends.docx
- Table S2.docx
- Table S3.docx
- Table_S1.docx
- Table_S4.docx
- Table_S5.docx
